# Supplementary material for: Balancing the Affinity and Tumor Cell Binding of a Two-in-One Antibody Simultaneously Targeting EGFR and PD-L1
Source: Antibodies (Basel). 2024 May 2;13(2):36. doi: 10.3390/antib13020036 (PMC11130809; doi:10.3390/antib13020036)
Supplement: Supplementary file 1 [file antibodies-13-00036-s001.zip]

Archive with 1 entries (1 files):
- antibodies-2889773-supplementary.pdf
